# Supplementary material for: Determination of Multiple Neurotransmitters through LC-MS/MS to Confirm the Therapeutic Effects of Althaea rosea Flower on TTX-Intoxicated Rats
Source: Molecules. 2023 May 18;28(10):4158. doi: 10.3390/molecules28104158 (PMC10223091; doi:10.3390/molecules28104158)
Supplement: Supplementary file 1 [file molecules-28-04158-s001.zip]

Archive with 1 entries (1 files):
- molecules-2297298-supplementary.pdf
